# Supplementary material for: Using Kinetic Modelling to Infer Adaptations in Saccharomyces cerevisiae Carbohydrate Storage Metabolism to Dynamic Substrate Conditions
Source: Metabolites. 2023 Jan 5;13(1):88. doi: 10.3390/metabo13010088 (PMC9862193; doi:10.3390/metabo13010088)
Supplement: Supplementary file 1 [file metabolites-13-00088-s001.zip]

Archive with 13 entries (10 files):
- metabolites-1971060-supplementary/
- metabolites-1971060-supplementary/supplementary_materials/
- metabolites-1971060-supplementary/supplementary_materials/File S1/
- metabolites-1971060-supplementary/supplementary_materials/File S1/Ordinary differential equations.xlsx
- metabolites-1971060-supplementary/supplementary_materials/File S1/Parameter set.xlsx
- metabolites-1971060-supplementary/supplementary_materials/File S1/Rate_equations.pdf
- metabolites-1971060-supplementary/supplementary_materials/File S1/Simulation setup.pdf
- metabolites-1971060-supplementary/supplementary_materials/File S1/Summary rate equations.xlsx
- metabolites-1971060-supplementary/supplementary_materials/S1_Fig.pdf
- metabolites-1971060-supplementary/supplementary_materials/S2_Fig.pdf
- metabolites-1971060-supplementary/supplementary_materials/S3_Fig.pdf
- metabolites-1971060-supplementary/supplementary_materials/S4_Fig.pdf
- metabolites-1971060-supplementary/supplementary_materials/S5_Fig.pdf
